# Supplementary material for: Real-Time PCR Quantification of Heteroplasmy in a Mouse Model with Mitochondrial DNA of C57BL/6 and NZB/BINJ Strains
Source: PLoS One. 2015 Aug 14;10(8):e0133650. doi: 10.1371/journal.pone.0133650 (PMC4537288; doi:10.1371/journal.pone.0133650)
Supplement: S2 File — Different proportions of gDNA from NZB mice (100%, 99.9%, 99.5%, 99%, 95%, 90%, 75%, 50%, 25%, 10%, 5%, 1%, 0.5%, 0.1% and 0%) were mixed with gDNA from B6 mice (input NZB%) to be analyzed by ARMS-qPCR (estimated NZB%). (XLSX) [file pone.0133650.s002.xlsx]

## Sheet: Sheet1
		Estimated NZB%
DNA (ng)	Input NZB%	NZB %	NZB %	NZB%	Mean
0.5	100	99.9432	99.9729	-	99.9581
5	100	99.9611	99.9634	99.9855	99.97
0.5	99.9	99.8173	99.8719	-	99.8446
5	99.9	99.9018	99.9144	99.9659	99.9274
0.5	99.5	99.5198	99.4587	-	99.4892
5	99.5	99.4869	99.4597	99.6352	99.5273
0.5	99	98.9339	98.9684	-	98.9512
5	99	99.0805	99.0513	99.4025	99.1781
0.5	95	95.4128	94.713	-	95.0629
5	95	95.2386	93.6739	96.3361	95.0829
0.5	90	89.6715	89.7784	-	89.7249
5	90	90.7959	89.9776	90.976	90.5832
0.5	75	74.7596	72.8296	-	73.7946
5	75	73.4489	74.8047	78.5396	75.5977
0.5	50	51.3711	48.8906	-	50.1308
5	50	56.9273	52.5559	54.5975	54.6936
0.5	25	25.8405	20.9958	-	23.4182
5	25	27.1705	21.512	27.0026	25.2283
0.5	10	9.21892	9.2814	-	9.25016
5	10	9.94203	10.0089	9.54432	9.83174
0.5	5	5.18005	3.11257	-	4.14631
5	5	4.91302	5.16389	4.82333	4.96675
0.5	1	0.745293	0.74576	-	0.745526
5	1	0.951963	0.869238	0.772632	0.864611
0.5	0.5	0.551264	0.384208	-	0.467736
5	0.5	0.522797	0.473582	0.467516	0.487965
0.5	0.1	0.116519	0.0982449	-	0.107382
5	0.1	0.0747094	0.0574085	0.0632852	0.0651344
0.5	0	0.0576624	0.0304139	-	0.0440381
5	0	0.00994782	0.010847	0.0086306	0.00980846
