# Supplementary material for: Real-Time PCR Quantification of Heteroplasmy in a Mouse Model with Mitochondrial DNA of C57BL/6 and NZB/BINJ Strains
Source: PLoS One. 2015 Aug 14;10(8):e0133650. doi: 10.1371/journal.pone.0133650 (PMC4537288; doi:10.1371/journal.pone.0133650)
Supplement: S3 File — Zygotes were centrifuged prior to cytoplasmic transfer to enable production of embryos with higher levels of NZB mtDNA. For comparison, cytoplasmic transfer was also performed without centrifugation. Embryos from both groups were evaluated with regards to the level of NZB mtDNA at the zygote and blastocyst stages by ARMS-qPCR. (XLSX) [file pone.0133650.s003.xlsx]

## Sheet: Sheet1
Group	Stage	NZB%
Non-centrifuged	Zygote	36.8503
Non-centrifuged	Zygote	50.1636
Non-centrifuged	Zygote	12.4784
Non-centrifuged	Zygote	12.5361
Non-centrifuged	Zygote	10.6593
Non-centrifuged	Zygote	20.7731
Non-centrifuged	Zygote	20.0108
Non-centrifuged	Zygote	19.1951
Non-centrifuged	Zygote	16.1332
Non-centrifuged	Zygote	11.8442
Non-centrifuged	Blastocyst	41.8476
Non-centrifuged	Blastocyst	28.6133
Non-centrifuged	Blastocyst	25.7167
Non-centrifuged	Blastocyst	6.59808
Non-centrifuged	Blastocyst	8.80341
Non-centrifuged	Blastocyst	11.9651
Non-centrifuged	Blastocyst	4.25697
Non-centrifuged	Blastocyst	24.4134
Non-centrifuged	Blastocyst	14.1342
Non-centrifuged	Blastocyst	25.5054
Centrifuged	Zygote	38.9855
Centrifuged	Zygote	25.5318
Centrifuged	Zygote	44.0541
Centrifuged	Zygote	27.3438
Centrifuged	Zygote	56.6008
Centrifuged	Zygote	36.0046
Centrifuged	Zygote	49.3638
Centrifuged	Zygote	26.0215
Centrifuged	Zygote	15.7338
Centrifuged	Zygote	20.634
Centrifuged	Blastocyst	53.098
Centrifuged	Blastocyst	52.057
Centrifuged	Blastocyst	30.7848
Centrifuged	Blastocyst	54.3934
Centrifuged	Blastocyst	44.9203
Centrifuged	Blastocyst	44.8447
Centrifuged	Blastocyst	35.4135
Centrifuged	Blastocyst	31.1345
Centrifuged	Blastocyst	15.1068
Centrifuged	Blastocyst	37.2919
Centrifuged	Blastocyst	44.0492
Centrifuged	Blastocyst	42.7564
Centrifuged	Blastocyst	37.7681
Centrifuged	Blastocyst	27.8432
Centrifuged	Blastocyst	36.0619
Centrifuged	Blastocyst	39.296
Centrifuged	Blastocyst	23.6392
Centrifuged	Blastocyst	51.7857
Centrifuged	Blastocyst	34.6431
Centrifuged	Blastocyst	60.682
Centrifuged	Blastocyst	44.5471
Centrifuged	Blastocyst	36.1988
