# Supplementary material for: Real-Time PCR Quantification of Heteroplasmy in a Mouse Model with Mitochondrial DNA of C57BL/6 and NZB/BINJ Strains
Source: PLoS One. 2015 Aug 14;10(8):e0133650. doi: 10.1371/journal.pone.0133650 (PMC4537288; doi:10.1371/journal.pone.0133650)
Supplement: S4 File — The level of NZB mtDNA was estimated by ARMS-qPCR from mice aged four months. Tissues analyzed included brain, heart, liver and tail. (XLSX) [file pone.0133650.s004.xlsx]

## Sheet: Sheet1
Tissue	NZB%
Tail	65.5883
Tail	63.8222
Tail	45.9565
Tail	63.9534
Tail	37.2624
Liver	84.7863
Liver	90.5443
Liver	84.1689
Liver	86.7436
Liver	68.6686
Heart	63.7513
Heart	69.39
Heart	52.8968
Heart	59.9424
Heart	43.9002
Brain	59.8149
Brain	69.4016
Brain	47.1595
Brain	72.6817
Brain	41.9036
