# Supplementary material for: Real-Time PCR Quantification of Heteroplasmy in a Mouse Model with Mitochondrial DNA of C57BL/6 and NZB/BINJ Strains
Source: PLoS One. 2015 Aug 14;10(8):e0133650. doi: 10.1371/journal.pone.0133650 (PMC4537288; doi:10.1371/journal.pone.0133650)
Supplement: S5 File — The level of NZB mtDNA was estimated by ARMS-qPCR from ear biopsies. Females were backcrossed (BC) with B6 males for five generations to obtain the next generation progeny (BC1, BC2, BC3, BC4 and BC5). The level of NZB mtDNA was not determined for males, except in the founder lineage. (XLSX) [file pone.0133650.s005.xlsx]

## Sheet: Sheet1
	NZB%
Gender	Founder	BC1	BC2	BC3	BC4	BC5
F	29.4484	34.15	41.9154	33.84	57.7763	58.74
F	52.7508	67.82	54.964	55.92	52.6767	51.09
F	41.2653	81.29	77.1977	43.61	43.4589	49.99
F	26.5369	31.59	82.6368	57.06	42.2804	47.19
F	38.9273	64.4	79.8924	23.6	34.1697	54.91
F	13.018	4.44	72.11	64.61	28.9751	38.96
F	-	0.76	70.217	44.72	64.74	38.06
F	-	1.13	69.7885	-	61.23	55.34
F	-	9.11	75.0821	-	59.39	28.38
F	-	9.92	51.2041	-	48.65	-
F	-	55.1	91.8729	-	31.5	-
F	-	38.87	-	-	59.2	-
F	-	39.13	-	-	46.7	-
M	65.5883	-	-	-	-	-
M	63.8222	-	-	-	-	-
M	35.1167	-	-	-	-	-
M	45.9565	-	-	-	-	-
M	63.9534	-	-	-	-	-
M	47.5857	-	-	-	-	-
M	37.327	-	-	-	-	-
M	37.2624	-	-	-	-	-
