# Supplementary material for: Real-Time PCR Quantification of Heteroplasmy in a Mouse Model with Mitochondrial DNA of C57BL/6 and NZB/BINJ Strains
Source: PLoS One. 2015 Aug 14;10(8):e0133650. doi: 10.1371/journal.pone.0133650 (PMC4537288; doi:10.1371/journal.pone.0133650)
Supplement: S6 File — The number of mtDNA copies per cell was estimated from mice aged four months. Tissues analyzed included brain, heart, liver and tail. (XLSX) [file pone.0133650.s006.xlsx]

## Sheet: Sheet1
Tissue	mtDNA copy number
Tail	24.5
Tail	130.3
Tail	225.8
Liver	660.9
Liver	1147.7
Liver	1285.1
Liver	1303.2
Liver	2236.8
Brain	2335
Brain	4469.4
Brain	2635.3
Brain	2755.1
Brain	3137.1
Heart	3303.8
Heart	3649.8
Heart	3670.6
Heart	4804.9
Heart	2470.5
